# Supplementary material for: Development of a DNA Metabarcoding Method for the Identification of Insects in Food
Source: Foods. 2023 Mar 3;12(5):1086. doi: 10.3390/foods12051086 (PMC10001320; doi:10.3390/foods12051086)
Supplement: Supplementary file 1 [file foods-12-01086-s001.zip]

Archive with 3 entries (3 files):
- Supplementary Figure S1_amplification plots Insect reference material.zip
- Supplementary Figure S2_sequence alignments Insect reference material.zip
- Supplementary Table S1_database entries Insect DNA sequences.pdf
